# Supplementary material for: Genome-Wide Association Analysis of Boar Semen Traits Based on Computer-Assisted Semen Analysis and Flow Cytometry
Source: Animals (Basel). 2024 Dec 26;15(1):26. doi: 10.3390/ani15010026 (PMC11718925; doi:10.3390/ani15010026)
Supplement: Supplementary file 1 [file animals-15-00026-s001.zip]

Archive with 1 entries (1 files):
- animals-3343041-supplementary.pdf
